# Supplementary material for: Using PyMOL to Understand Why COVID-19 Vaccines Save Lives
Source: J Chem Educ. 2023 Feb 28;100(3):1351–6. doi: 10.1021/acs.jchemed.2c00779 (PMC9999942; doi:10.1021/acs.jchemed.2c00779)
Supplement: Supplementary file 15 — ed2c00779_si_015.zip [file ed2c00779_si_015.zip]

Archive with 1 entries (1 files):
- PyMOL-Session2.pse
